# Supplementary material for: Selective anti-tumor activity of glutathione-responsive abasic site trapping agent in anaplastic thyroid carcinoma
Source: BMC Cancer. 2024 Jul 8;24:816. doi: 10.1186/s12885-024-12511-3 (PMC11229194; doi:10.1186/s12885-024-12511-3)
Supplement: Supplementary file 1 — Supplementary Material 1 [file 12885_2024_12511_MOESM1_ESM.xls]

## Sheet:  change of body weight
change of body weight
	Control Group			Low-dose Group			High-dose Group
0	0	0	0	0	0	0	0	0	0
2	0.37	0.4	0.3	0.35	0.55	0.15	0.34	0.23	0.18
4	1.03	1.2	0.8	0.786667	0.94	0.64	0.456667	0.7	0.19
6	1.83	2.1	1.65	0.976667	1.26	0.72	0.56	0.8	0.31
8	3.07	3.2	2.9	1.34	1.52	1.13	0.8	1.15	0.56
10	3.93	4.16	3.76	1.78	1.95	1.61	1.26	1.62	1.01
12	4.7	5	4.5	2.34667	2.51	2.16	1.51	1.86	1.26
14	5	5.34	4.7	2.94333	3.22	2.68	1.71333	2.1	1.63
16	5.2	5.5	4.8	3.36	3.57	3.15	1.93	2.3	1.69
18	5.23	5.5	5	3.68	3.87	3.49	2.32333	2.71	2.02
20	5.03	5.2	4.9	3.96667	4.21	3.71	2.82667	3.2	2.57
22	4.7	4.83	4.57	4.11667	4.38	3.82	3.14667	3.61	2.9
24	4.55	4.89	4.32	4.22	4.56	4.01	3.5	4.1	3.1

## Sheet:  change of tumor volume
change of tumor volume
	Control Group			Low-dose Group			High-dose Group
0	100	100	100	100	100	100	100	100	100
2	113.667	118	107	110	118	101	109	114	102
4	131.333	135	129	118	129	110	112	124	101
6	154.667	175	142	132	143	138	108.667	128	100
12	191.333	210	176	156	162	149	98	110	88
18	237	256	215	151	158	147	88.3333	99	79
24	285.333	300	251	147	155	139	82	99	71
